# Supplementary material for: IGF-1 Genome-Edited Human MSCs Exhibit Robust Anti-Arthritogenicity in Collagen-Induced Arthritis
Source: Int J Mol Sci. 2024 Apr 18;25(8):4442. doi: 10.3390/ijms25084442 (PMC11050354; doi:10.3390/ijms25084442)
Supplement: Supplementary file 1 [file ijms-25-04442-s001.zip]

Archive with 1 entries (1 files):
- ijms-2951892-supplementary.pdf
